# Supplementary material for: Enhanced Carbonylation of Photosynthetic and Glycolytic Proteins in Antibiotic Timentin-Treated Tobacco In Vitro Shoot Culture
Source: Plants (Basel). 2022 Jun 14;11(12):1572. doi: 10.3390/plants11121572 (PMC9228549; doi:10.3390/plants11121572)
Supplement: Supplementary file 1 [file plants-11-01572-s001.zip]

Archive with 2 entries (2 files):
- plants-1752580-Supplementary.pdf
- Supplementary Materials-Tables-S2-S3.xls
